# Supplementary material for: Violet Light Is Abundant Outdoors but Deficient Indoors in Modern Lifestyle in Tokyo
Source: Int J Environ Res Public Health. 2025 Mar 17;22(3):444. doi: 10.3390/ijerph22030444 (PMC11942253; doi:10.3390/ijerph22030444)
Supplement: Supplementary file 1 [file ijerph-22-00444-s001.zip]

Archive with 1 entries (1 files):
- ijerph-3457504-supplementary.pdf
